# Supplementary material for: Co-Production of Behavior Change Intervention Promoting an Anti-Inflammatory Diet for Frailty Prevention in Community-Dwelling Older Adults
Source: Nutrients. 2026 Apr 30;18(9):1420. doi: 10.3390/nu18091420 (PMC13164891; doi:10.3390/nu18091420)
Supplement: Supplementary file 1 [file nutrients-18-01420-s001.zip]

Archive with 1 entries (1 files):
- nutrients-4264391-supplementary.pdf
